# Supplementary material for: Abundant local interactions in the 4p16.1 region suggest functional mechanisms underlying SLC2A9 associations with human serum uric acid
Source: Hum Mol Genet. 2014 May 12;23(19):5061–8. doi: 10.1093/hmg/ddu227 (PMC4159153; doi:10.1093/hmg/ddu227)
Supplement: Supplementary Data [file supp_ddu227_ddu227supp_tables.xlsx]

## Sheet: TableS1
Table S1. Summary information of the ARIC and FHS cohorts
	ARIC	FHS
Number of SNPs	514 662	410 947
Number of subjects	9172	5538
Polygenic heritability	0.32	0.381
SUA (mg/dl)	5.93±1.50	5.18±1.47
Body Mass Index (kg/m2)	26.95±4.75	26.27±5.00
Age (year)	54.4±5.7	41.0±8.9
Hypertension treatment (%)	0.254	0.081
Serum creatinine (mg/dl)	1.09±0.18	0.92±0.25

## Sheet: TableS2
Table S2: Genome-wide significant SNPs detected in GWAS of ARIC
SNP	N	chr	position	P value
rs3733588	9095	4	9997303	1.90906e-66
rs7442295	9156	4	9966380	8.64661e-65
rs6449173	9161	4	9966105	1.74197e-64
rs4529048	9160	4	9997112	2.00205e-64
rs7669607	9160	4	9997801	9.18079e-63
rs6855911	9054	4	9935910	2.35933e-62
rs874432	9048	4	9920606	1.14884e-61
rs6449213	9171	4	9994215	1.29008e-61
rs4697700	9154	4	9945792	7.01491e-60
rs4481233	9121	4	9956079	1.32367e-58
rs9991278	8792	4	10002665	4.62057e-58
rs13111638	8827	4	9996890	7.21249e-57
rs4385059	9006	4	9989233	2.06526e-56
rs12509955	9172	4	10024303	2.13877e-54
rs7671266	8975	4	10056376	1.15825e-52
rs11734783	9172	4	10240663	2.82198e-48
rs11730631	9164	4	10292968	3.18576e-47
rs12510549	9166	4	10276467	5.23624e-47
rs2024280	9121	4	10291813	2.34038e-46
rs6853437	9169	4	10005435	2.31933e-44
rs10023068	9170	4	10004832	5.21253e-44
rs9291640	9171	4	10007086	5.92023e-44
rs10489070	9172	4	10276352	1.11317e-43
rs6826764	9170	4	10030794	9.15405e-43
rs4608811	9059	4	10049675	2.29797e-42
rs12511337	9157	4	10311972	5.46487e-41
rs4698029	9095	4	10312798	1.33393e-40
rs4320137	9170	4	10072969	7.39118e-40
rs9291642	9169	4	10007275	1.30708e-39
rs17251963	9169	4	10142561	2.07732e-39
rs4697714	9171	4	10143786	1.1595e-38
rs17198547	9062	4	10141419	4.74987e-38
rs4640669	9128	4	10145733	5.99207e-38
rs4698009	9172	4	10284993	1.2531e-37
rs7689060	9123	4	10305463	2.15528e-35
rs11735668	9170	4	10148655	3.95255e-33
rs11721682	9039	4	10151147	4.04448e-31
rs7681212	9069	4	10358964	4.95642e-31
rs4697695	9124	4	9915850	1.44154e-30
rs11722228	9162	4	9915741	7.90837e-30
rs11943276	9171	4	10403545	3.44917e-29
rs12509714	9168	4	10107091	8.24764e-28
rs4697708	9154	4	10121189	1.70594e-26
rs6820756	9165	4	10062849	4.90556e-26
rs4698050	9106	4	10410748	7.84789e-26
rs16895984	9170	4	10284727	1.69107e-25
rs12498956	9172	4	9950705	2.16988e-24
rs2018643	9172	4	9947121	2.44653e-24
rs13328050	9085	4	9951120	8.8674e-24
rs7658170	9166	4	9966593	1.61657e-23
rs4311316	9169	4	9955971	2.17032e-23
rs6449174	9172	4	9966422	2.34658e-23
rs7378340	9172	4	9955198	2.76346e-23
rs4314284	9169	4	9956096	2.87133e-23
rs4455410	9164	4	9953297	4.70888e-23
rs6449171	9165	4	9965998	7.24137e-23
rs13120348	9172	4	10053155	7.90084e-23
rs6449178	9171	4	9968684	9.11261e-23
rs6840802	9128	4	9965633	1.68008e-22
rs6829727	9071	4	10051672	3.03009e-22
rs9994266	9172	4	9954450	5.58278e-22
rs6827754	9098	4	10018153	6.50066e-22
rs3775940	9156	4	10025163	7.1072e-22
rs1481012	9143	4	89039082	1.12621e-21
rs11727087	9170	4	10096020	5.00252e-21
rs13146686	9107	4	10034933	1.75794e-19
rs4604059	9079	4	10115065	3.04179e-18
rs11729371	9170	4	10165957	3.11824e-18
rs4697926	9171	4	10124567	2.91674e-17
rs4697924	9158	4	10124239	4.2085e-17
rs11728055	9165	4	10296298	4.35955e-17
rs717615	9172	4	10104670	1.01067e-16
rs11722989	9163	4	10126139	2.6432e-16
rs12498927	9141	4	10115523	1.23815e-15
rs993172	9161	4	10324361	2.94096e-13
rs11929718	9171	4	10156321	1.73823e-12
rs10023177	8891	4	10244955	3.03914e-12
rs2241475	9164	4	10086188	3.54856e-12
rs4148157	9164	4	89020934	3.88838e-12
rs6853056	9151	4	10245898	6.06762e-12
rs4698037	9172	4	10348895	1.08182e-11
rs7677806	9118	4	10383005	1.18358e-11
rs1017124	9171	4	10250399	1.22425e-11
rs1860904	9169	4	10357448	1.57215e-11
rs10516200	9168	4	10082156	1.67188e-11
rs734122	9172	4	10089865	2.61515e-11
rs2241480	9171	4	10089763	2.83102e-11
rs10025702	9104	4	10248174	4.38134e-11
rs11731597	9171	4	10075485	4.63358e-11
rs16868313	9169	4	10068064	6.25296e-11
rs4306950	9172	4	10341419	6.3551e-11
rs2728125	9139	4	89001893	1.00444e-10
rs9291683	9172	4	10324160	1.16238e-10
rs17385872	9164	4	10178168	1.37767e-10
rs984723	9171	4	10344624	1.44486e-10
rs11932349	9159	4	10287251	1.67771e-10
rs12500891	9164	4	10181387	2.83979e-10
rs887729	9146	4	10183611	3.38514e-10
rs780094	9164	2	27741237	4.53237e-10
rs887735	8799	4	10182845	5.42537e-10
rs2728099	9172	4	88975738	6.03112e-10
rs10489080	9171	4	10193427	6.81194e-10
rs10939818	9138	4	10286962	6.92407e-10
rs929577	9172	4	10264888	8.77755e-10
rs7661555	9126	4	10250026	9.09064e-10
rs2622609	9146	4	89088475	1.02701e-09
rs881643	9171	4	10134117	1.05638e-09
rs11937220	9100	4	10289874	1.1104e-09
rs11721530	8999	4	10189162	1.36389e-09
rs4697941	9134	4	10160862	1.49288e-09
rs4302457	9169	4	10386973	1.57343e-09
rs1109472	9163	4	10134448	1.6277e-09
rs6826450	9167	4	10208778	2.33667e-09
rs6855489	9108	4	10208888	2.34505e-09
rs4697965	9171	4	10190058	2.34864e-09
rs4697727	9172	4	10187922	2.40011e-09
rs9990501	9169	4	10204593	2.42229e-09
rs4697730	9159	4	10200496	2.58194e-09
rs1481017	9171	4	89097477	2.67136e-09
rs11947517	9033	4	10209251	2.69954e-09
rs17478453	9074	4	10324312	2.83637e-09
rs723663	9172	4	10181374	3.12124e-09
rs2725215	9151	4	88961571	3.28008e-09
rs10939766	9106	4	10204970	3.51926e-09
rs917825	9167	4	10196761	3.64698e-09
rs6825888	8982	4	10122734	3.82557e-09
rs4697966	9170	4	10190074	4.12708e-09
rs4697731	9172	4	10200718	4.21609e-09
rs4697968	9170	4	10198628	4.43901e-09
rs4697719	9166	4	10174158	5.29581e-09
rs6845818	9021	4	10208794	5.37699e-09
rs3756223	8762	4	10105797	5.47742e-09
rs4463062	9116	4	10406994	6.0225e-09
rs956311	9171	4	10188381	6.42702e-09
rs1728918	8948	2	27635463	6.69567e-09
rs10516201	9169	4	10123941	8.16977e-09
rs4484300	9154	4	10145794	8.29145e-09
rs4273473	9151	4	10180622	9.04587e-09
rs4697931	9168	4	10145296	9.07817e-09
rs10028503	9138	4	10141927	9.76066e-09
rs2192093	9171	4	10313106	1.03902e-08
rs10015872	9151	4	10142410	1.09463e-08
rs10028937	9170	4	10142366	1.10251e-08
rs17198113	9172	4	10138470	1.1131e-08
rs3886038	9143	4	10125255	1.17896e-08
rs10489073	9153	4	10272788	1.19513e-08
rs2215691	9171	4	10192108	1.3109e-08
rs10489068	9171	4	10287268	1.4215e-08
rs6449451	9171	4	10312073	1.49561e-08
rs6810699	9169	4	10314025	1.59122e-08
rs4697744	9108	4	10298147	1.6486e-08
rs2728109	9171	4	88957723	1.66066e-08
rs55672974	9163	4	10656339	1.85039e-08
rs4697937	9169	4	10149669	1.85385e-08
rs17407324	9127	4	10273043	1.9073e-08
rs4697934	9172	4	10149064	2.08316e-08
rs4698028	9169	4	10312216	2.4501e-08
rs13109847	9170	4	10346245	2.45041e-08
rs17477561	9171	4	10315096	2.68143e-08
rs13145430	8946	4	10350948	3.22679e-08
rs10939801	9171	4	10247512	3.23545e-08
rs4574408	9014	4	10145568	3.38865e-08
rs6812780	9003	4	10208725	3.55579e-08
rs2728113	9146	4	88939736	3.65195e-08
rs6819959	9137	4	10407534	4.73909e-08
rs11737685	9172	4	9903121	4.8824e-08

## Sheet: TableS3
Table S3: Genome-wide significant SNPs detected in GWAS of FHS
SNP	N	chr	position	P value
rs3733588	5456	4	9997303	1.42725e-43
rs16890979	5530	4	9922167	7.56394e-42
rs13111638	5409	4	9996890	1.84513e-41
rs7669607	5531	4	9997801	8.76825e-41
rs4529048	5519	4	9997112	4.20546e-40
rs7442295	5511	4	9966380	1.33236e-39
rs6449213	5477	4	9994215	1.71073e-39
rs4481233	5406	4	9956079	3.16193e-35
rs4697700	5522	4	9945792	1.59712e-33
rs7680126	5334	4	9985596	1.69925e-33
rs12509955	5533	4	10024303	4.16229e-32
rs7671266	5492	4	10056376	1.71535e-31
rs2024280	5472	4	10291813	1.75483e-31
rs6853437	5427	4	10005435	4.29157e-30
rs12510549	5536	4	10276467	3.60026e-29
rs10023068	5538	4	10004832	6.37162e-29
rs9291640	5538	4	10007086	8.40031e-29
rs12511337	5523	4	10311972	1.77382e-28
rs4698029	5531	4	10312798	2.14343e-28
rs9291642	5512	4	10007275	2.8928e-27
rs4320137	5538	4	10072969	1.02739e-26
rs6826764	5538	4	10030794	1.72475e-26
rs7689060	5382	4	10305463	2.66964e-26
rs4698009	5474	4	10284993	5.26983e-26
rs10489070	5537	4	10276352	1.95707e-25
rs17198547	5529	4	10141419	2.42842e-25
rs4640669	5485	4	10145733	3.88226e-25
rs4697714	5537	4	10143786	4.00346e-25
rs11734783	5537	4	10240663	5.9067e-25
rs17251963	5426	4	10142561	6.04582e-25
rs10939723	5471	4	10139105	3.14444e-24
rs4698050	5513	4	10410748	1.97028e-23
rs11735668	5507	4	10148655	2.40866e-23
rs998675	5368	4	9948829	6.35782e-20
rs4697698	5535	4	9942577	1.14724e-19
rs7375599	5538	4	9954918	6.94706e-19
rs17246501	5530	4	9985710	1.67345e-18
rs4235346	5279	4	9945296	3.07974e-18
rs6449171	5525	4	9965998	5.24567e-16
rs6449174	5495	4	9966422	1.07039e-15
rs6449178	5499	4	9968684	1.73516e-15
rs13120348	5535	4	10053155	2.22285e-15
rs13146686	5467	4	10034933	3.34778e-15
rs6827754	5532	4	10018153	4.6757e-15
rs4311316	5529	4	9955971	5.71953e-15
rs4455410	5524	4	9953297	5.81608e-15
rs7378340	5525	4	9955198	6.64757e-15
rs3775940	5536	4	10025163	7.56018e-15
rs6839490	5502	4	9965000	9.08332e-15
rs4314284	5519	4	9956096	1.20787e-14
rs11722228	5533	4	9915741	2.66302e-14
rs12498956	5477	4	9950705	3.3787e-14
rs13328050	5467	4	9951120	6.60122e-14
rs9994266	5387	4	9954450	7.74593e-14
rs4697708	5333	4	10121189	1.02553e-13
rs717615	5538	4	10104670	2.94711e-13
rs2231142	5531	4	89052323	4.60728e-13
rs12509714	5435	4	10107091	1.03847e-11
rs11722989	5509	4	10126139	1.29091e-11
rs4444830	5318	4	10124819	1.37061e-11
rs993172	5497	4	10324361	1.83201e-11
rs1568318	5468	4	9871541	7.98515e-11
rs4697926	5531	4	10124567	9.04338e-11
rs2139243	5528	4	9867502	2.02449e-10
rs11729371	5525	4	10165957	4.02846e-10
rs4697692	5538	4	9893197	7.13947e-10
rs9291683	5538	4	10324160	7.43666e-10
rs939134	5497	4	9868593	1.0508e-09
rs938563	5524	4	9890998	3.54019e-09
rs11728055	5538	4	10296298	5.64471e-09
rs1914874	5529	4	9839490	1.84532e-08
rs4148157	5384	4	89020934	1.99267e-08
rs4697968	5538	4	10198628	2.70753e-08
rs917825	5487	4	10196761	3.23766e-08
rs2725215	5536	4	88961571	3.40457e-08

## Sheet: TableS4
Table S4: Genome-wide significant interactions involving marginal SNPs in ARIC and their direct replication in FHS*
SNP1	chr1	pos1	SNP2	chr2	pos2	dist (kb)	LD (r2)	Pint	FHS Pint	Pint_rs3433588
rs4455410	4	9953297	rs6813385	4	10148828	195.5	0.011	4.2658e-10	NA	0.00293765
rs6840802	4	9965633	rs6813385	4	10148828	183.2	0.011	2.8774e-10	NA	0.00326588
rs6449171	4	9965998	rs6813385	4	10148828	182.8	0.01	3.28852e-10	NA	0.00279254
rs6449174	4	9966422	rs6813385	4	10148828	182.4	0.011	3.55631e-10	NA	0.00277332
rs7658170	4	9966593	rs6813385	4	10148828	182.2	0.01	2.71644e-10	NA	0.00232274
rs6449178	4	9968684	rs6813385	4	10148828	180.1	0.011	3.19154e-10	NA	0.00293765
rs3796834	4	10012846	rs3756223	4	10105797	93	0.248	1.79887e-10	NA	0.325837
rs6827754	4	10018153	rs6845818	4	10208794	190.6	0.003	1.96789e-10	2.15774e-05	0.0488652
rs3775940	4	10025163	rs6845818	4	10208794	183.6	0.003	8.66962e-11	1.38357e-05	0.0298538
rs13146686	4	10034933	rs6845818	4	10208794	173.9	0.003	3.99945e-10	3.89942e-05	0.0353183
rs6829727	4	10051672	rs6813385	4	10148828	97.2	0.02	5.06991e-10	NA	0.00762079
rs6829727	4	10051672	rs6845818	4	10208794	157.1	0.002	2.94442e-11	NA	0.0092683
rs13120348	4	10053155	rs6845818	4	10208794	155.6	0.002	7.01455e-11	8.07235e-05	0.0174985
rs11727087	4	10096020	rs6813385	4	10148828	52.8	0.022	5.97035e-11	NA	0.00537032
rs11727087	4	10096020	rs731069	4	10152431	56.4	0	1.52757e-10	NA	0.0820352
rs11727087	4	10096020	rs6845818	4	10208794	112.8	0.003	3.6141e-12	NA	0.0078343
rs717615	4	10104670	rs10028503	4	10141927	37.3	0.008	1.44877e-10	0.000186638	0.0147231
rs717615	4	10104670	rs10028937	4	10142366	37.7	0.008	4.9545e-11	2.20293e-05	0.00746449
rs717615	4	10104670	rs10015872	4	10142410	37.7	0.008	7.49894e-11	NA	0.00905733
rs717615	4	10104670	rs4697931	4	10145296	40.6	0.008	4.97737e-11	0.000127644	0.00874984
rs717615	4	10104670	rs4484300	4	10145794	41.1	0.008	4.96592e-11	0.000127938	0.0091622
rs717615	4	10104670	rs4697934	4	10149064	44.4	0.008	1.2735e-10	0.00013122	0.0120781
rs717615	4	10104670	rs4697937	4	10149669	45	0.008	9.2045e-11	8.16582e-05	0.0110662
rs717615	4	10104670	rs6845818	4	10208794	104.1	0	1.47571e-12	7.11214e-05	0.0114025
rs717615	4	10104670	rs2192093	4	10313106	208.4	0	1.24738e-11	0.00142889	0.033037
rs717615	4	10104670	rs6819959	4	10407534	302.9	0.001	3.05492e-10	NA	0.0907821
rs4604059	4	10115065	rs11722989	4	10126139	11.1	0.03	5.32108e-11	1.83231e-07	0.0267917
rs4604059	4	10115065	rs993172	4	10324361	209.3	0.009	7.32825e-11	7.78037e-07	0.212814
rs4604059	4	10115065	rs11943276	4	10403545	288.5	0.125	1.26183e-10	NA	0.0372392
rs12498927	4	10115523	rs11722989	4	10126139	10.6	0.028	9.52796e-11	3.47536e-07	0.0418794
rs4697708	4	10121189	rs6845818	4	10208794	87.6	0.002	1.96789e-10	5.94292e-06	0.0328852
rs4697708	4	10121189	rs16895984	4	10284727	163.5	0.122	4.9545e-12	NA	0.000271019
rs4697708	4	10121189	rs7692559	4	10290726	169.5	0.004	1.96789e-11	6.56145e-05	0.0166725
rs4697708	4	10121189	rs11943276	4	10403545	282.4	0.24	7.2277e-12	NA	0.00431519
rs4697924	4	10124239	rs10939722	4	10139047	14.8	0	5.88844e-11	NA	0.138995
rs4697924	4	10124239	rs10028503	4	10141927	17.7	0	3.52371e-12	NA	0.0616595
rs4697924	4	10124239	rs10028937	4	10142366	18.1	0	1.59588e-12	NA	0.0473151
rs4697924	4	10124239	rs10015872	4	10142410	18.2	0	2.39332e-12	NA	0.0479733
rs4697924	4	10124239	rs4697931	4	10145296	21.1	0	8.47227e-13	NA	0.0435512
rs4697924	4	10124239	rs4574408	4	10145568	21.3	0	2.52348e-11	NA	0.0928966
rs4697924	4	10124239	rs4484300	4	10145794	21.6	0	9.2045e-13	NA	0.0503501
rs4697924	4	10124239	rs6813385	4	10148828	24.6	0.024	1.10917e-12	NA	0.0179473
rs4697924	4	10124239	rs4697934	4	10149064	24.8	0	3.28095e-12	NA	0.0576766
rs4697924	4	10124239	rs4697937	4	10149669	25.4	0	5.54626e-12	NA	0.0753356
rs4697924	4	10124239	rs887725	4	10183895	59.7	0.009	2.00909e-11	NA	0.0857038
rs4697924	4	10124239	rs6845818	4	10208794	84.6	0.011	3.21366e-12	NA	0.00562341
rs4697924	4	10124239	rs11943276	4	10403545	279.3	0.172	2.43781e-10	NA	0.00076913
rs4697926	4	10124567	rs10939722	4	10139047	14.5	0	3.71535e-11	2.99226e-06	0.125603
rs4697926	4	10124567	rs10028503	4	10141927	17.4	0	2.56448e-12	8.26038e-07	0.0559758
rs4697926	4	10124567	rs10028937	4	10142366	17.8	0	1.17761e-12	1.13501e-07	0.0433511
rs4697926	4	10124567	rs10015872	4	10142410	17.8	0	1.76198e-12	NA	0.0437522
rs4697926	4	10124567	rs4697931	4	10145296	20.7	0	6.20869e-13	2.79898e-07	0.0396278
rs4697926	4	10124567	rs4574408	4	10145568	21	0	1.67109e-11	3.74111e-07	0.0864968
rs4697926	4	10124567	rs4484300	4	10145794	21.2	0	6.72977e-13	3.58922e-07	0.0458142
rs4697926	4	10124567	rs6813385	4	10148828	24.3	0.024	9.24698e-13	NA	0.0169434
rs4697926	4	10124567	rs4697934	4	10149064	24.5	0	2.38781e-12	4.12098e-07	0.05236
rs4697926	4	10124567	rs4697937	4	10149669	25.1	0	4.0738e-12	2.20293e-07	0.069024
rs4697926	4	10124567	rs887725	4	10183895	59.3	0.009	2.25424e-11	NA	0.0879023
rs4697926	4	10124567	rs6845818	4	10208794	84.2	0.011	2.06063e-12	4.72063e-06	0.00500035
rs4697926	4	10124567	rs11943276	4	10403545	279	0.172	1.77419e-10	NA	0.0006223
rs11722989	4	10126139	rs10939722	4	10139047	12.9	0.018	1.65577e-10	0.00011246	0.0493174
rs11722989	4	10126139	rs10028503	4	10141927	15.8	0.016	2.1727e-11	3.06196e-05	0.0325087
rs11722989	4	10126139	rs10028937	4	10142366	16.2	0.016	7.62079e-12	5.79429e-06	0.0195884
rs11722989	4	10126139	rs10015872	4	10142410	16.3	0.017	1.10154e-11	NA	0.0218273
rs11722989	4	10126139	rs4697931	4	10145296	19.2	0.016	9.22571e-12	1.65577e-05	0.0243781
rs11722989	4	10126139	rs4574408	4	10145568	19.4	0.017	1.31826e-10	2.10863e-05	0.0445656
rs11722989	4	10126139	rs4484300	4	10145794	19.7	0.016	1.03276e-11	2.00447e-05	0.0258226
rs11722989	4	10126139	rs4697934	4	10149064	22.9	0.016	2.1727e-11	2.35505e-05	0.0283139
rs11722989	4	10126139	rs4697937	4	10149669	23.5	0.016	1.89671e-11	1.08893e-05	0.0288403
rs11722989	4	10126139	rs7692559	4	10290726	164.6	0	5.03501e-10	0.016788	0.0860994
rs11722989	4	10126139	rs2192093	4	10313106	187	0.001	3.11889e-12	0.00469894	0.0403645
rs11722989	4	10126139	rs6819959	4	10407534	281.4	0.002	1.57036e-10	NA	0.130617
rs10939722	4	10139047	rs9291683	4	10324160	185.1	0.015	5.09331e-10	0.0325087	0.0458142
rs10028503	4	10141927	rs9291683	4	10324160	182.2	0.014	1.38676e-10	0.0109144	0.0488652
rs10028937	4	10142366	rs9291683	4	10324160	181.8	0.014	7.21107e-11	0.00254097	0.0348337
rs10015872	4	10142410	rs9291683	4	10324160	181.8	0.014	1.02802e-10	NA	0.040738
rs4697931	4	10145296	rs9291683	4	10324160	178.9	0.014	1.18577e-10	0.00737904	0.0496592
rs4574408	4	10145568	rs9291683	4	10324160	178.6	0.015	5.52077e-10	0.00732825	0.0481948
rs4484300	4	10145794	rs9291683	4	10324160	178.4	0.014	9.09913e-11	0.00799834	0.0493174
rs4697934	4	10149064	rs9291683	4	10324160	175.1	0.014	1.67109e-10	0.0124451	0.0438531
rs4697937	4	10149669	rs9291683	4	10324160	174.5	0.014	1.41254e-10	0.00774462	0.0497737
rs2192093	4	10313106	rs993172	4	10324361	11.3	0.013	9.07821e-12	0.00409261	0.034435
rs993172	4	10324361	rs6819959	4	10407534	83.2	0.015	7.63836e-12	NA	0.0187499
SNP1 (SNP2), chr1 (chr2), pos1 (pos2) – name chromosome and position of the first (second) SNP; dist – distance in kb
between two SNPs; LD (r2) – linkage disequilibrium between two SNPs; Pint – P value of the interaction test;
Pint_FHS - interaction P value of the SNP pair in FHS; Pint_rs3733588 – interaction P value conditional on rs3733588;
NA - not directly replicated in FHS; SNPs in bold were genome-wide significant in GWAS in ARIC

## Sheet: TableS5
Table S5: Conditional test P values of the genome-wide significant SNPs in the
4p16.1 region in ARIC and their LD values with the lead SNP
SNP	position	P value	P value fitting rs3733588	LD (r2) with rs3733588
rs11737685	9903121	4.8824e-08	0.587489	0.142
rs11722228	9915741	7.90837e-30	1.38038e-06	0.152
rs4697695	9915850	1.44154e-30	5.80764e-07	0.15
rs874432	9920606	1.14884e-61	1.33968e-10	0.503
rs6855911	9935910	2.35933e-62	6.39735e-08	0.604
rs4697700	9945792	7.01491e-60	2.21309e-07	0.555
rs2018643	9947121	2.44653e-24	0.00410204	0.185
rs12498956	9950705	2.16988e-24	0.0039355	0.184
rs13328050	9951120	8.8674e-24	0.00656145	0.183
rs4455410	9953297	4.70888e-23	0.00355631	0.163
rs9994266	9954450	5.58278e-22	0.00483059	0.156
rs7378340	9955198	2.76346e-23	0.00287078	0.163
rs4311316	9955971	2.17032e-23	0.0027227	0.164
rs4481233	9956079	1.32367e-58	0.000889201	0.675
rs4314284	9956096	2.87133e-23	0.00285759	0.163
rs6840802	9965633	1.68008e-22	0.00629506	0.166
rs6449171	9965998	7.24137e-23	0.00402717	0.164
rs6449173	9966105	1.74197e-64	1.59956e-08	0.586
rs7442295	9966380	8.64661e-65	1.1298e-08	0.583
rs6449174	9966422	2.34658e-23	0.00279898	0.164
rs7658170	9966593	1.61657e-23	0.00254097	0.165
rs6449178	9968684	9.11261e-23	0.00436516	0.164
rs4385059	9989233	2.06526e-56	0.00213796	0.693
rs6449213	9994215	1.29008e-61	0.000515229	0.708
rs13111638	9996890	7.21249e-57	0.00376704	0.714
rs4529048	9997112	2.00205e-64	0.774462	0.971
rs7669607	9997801	9.18079e-63	0.0134586	0.823
rs9991278	10002665	4.62057e-58	0.0148936	0.809
rs10023068	10004832	5.21253e-44	0.837529	0.709
rs6853437	10005435	2.31933e-44	0.835603	0.713
rs9291640	10007086	5.92023e-44	0.78886	0.709
rs9291642	10007275	1.30708e-39	0.063387	0.509
rs6827754	10018153	6.50066e-22	0.337287	0.246
rs12509955	10024303	2.13877e-54	0.00683912	0.637
rs3775940	10025163	7.1072e-22	0.327341	0.243
rs6826764	10030794	9.15405e-43	0.517607	0.637
rs13146686	10034933	1.75794e-19	0.38815	0.22
rs4608811	10049675	2.29797e-42	0.42658	0.623
rs6829727	10051672	3.03009e-22	0.200909	0.237
rs13120348	10053155	7.90084e-23	0.201372	0.239
rs7671266	10056376	1.15825e-52	0.00376704	0.614
rs6820756	10062849	4.90556e-26	0.398107	0.458
rs16868313	10068064	6.25296e-11	0.00064121	0.03
rs4320137	10072969	7.39118e-40	0.0497737	0.507
rs11731597	10075485	4.63358e-11	0.000605341	0.03
rs10516200	10082156	1.67188e-11	0.000404576	0.03
rs2241475	10086188	3.54856e-12	0.00153815	0.041
rs2241480	10089763	2.83102e-11	0.000508159	0.03
rs734122	10089865	2.61515e-11	0.000466659	0.03
rs11727087	10096020	5.00252e-21	0.381066	0.236
rs717615	10104670	1.01067e-16	0.619441	0.255
rs3756223	10105797	5.47742e-09	0.21928	0.174
rs12509714	10107091	8.24764e-28	4.53942e-07	0.142
rs4604059	10115065	3.04179e-18	1.98153e-05	0.08
rs12498927	10115523	1.23815e-15	0.000765597	0.081
rs4697708	10121189	1.70594e-26	0.0564937	0.262
rs6825888	10122734	3.82557e-09	0.21928	0.076
rs10516201	10123941	8.16977e-09	0.204644	0.072
rs4697924	10124239	4.2085e-17	0.331131	0.19
rs4697926	10124567	2.91674e-17	0.319154	0.19
rs3886038	10125255	1.17896e-08	0.205589	0.069
rs11722989	10126139	2.6432e-16	0.415911	0.266
rs881643	10134117	1.05638e-09	0.21677	0.074
rs1109472	10134448	1.6277e-09	0.339625	0.081
rs17198113	10138470	1.1131e-08	0.229615	0.065
rs17198547	10141419	4.74987e-38	0.0743019	0.457
rs10028503	10141927	9.76066e-09	0.914113	0.102
rs10028937	10142366	1.10251e-08	0.957194	0.102
rs10015872	10142410	1.09463e-08	0.946237	0.102
rs17251963	10142561	2.07732e-39	0.126765	0.492
rs4697714	10143786	1.1595e-38	0.078343	0.464
rs4697931	10145296	9.07817e-09	0.935406	0.102
rs4574408	10145568	3.38865e-08	0.993116	0.101
rs4640669	10145733	5.99207e-38	0.0511682	0.442
rs4484300	10145794	8.29145e-09	0.931108	0.102
rs11735668	10148655	3.95255e-33	0.214289	0.421
rs4697934	10149064	2.08316e-08	0.968278	0.099
rs4697937	10149669	1.85385e-08	0.990832	0.101
rs11721682	10151147	4.04448e-31	0.506991	0.433
rs11929718	10156321	1.73823e-12	0.00211349	0.045
rs4697941	10160862	1.49288e-09	0.022856	0.042
rs11729371	10165957	3.11824e-18	0.0222844	0.167
rs4697719	10174158	5.29581e-09	0.0293765	0.036
rs17385872	10178168	1.37767e-10	0.335738	0.091
rs4273473	10180622	9.04587e-09	0.0517607	0.038
rs723663	10181374	3.12124e-09	0.0370681	0.039
rs12500891	10181387	2.83979e-10	0.369828	0.09
rs887735	10182845	5.42537e-10	0.281838	0.083
rs887729	10183611	3.38514e-10	0.413048	0.09
rs4697727	10187922	2.40011e-09	0.0296483	0.038
rs956311	10188381	6.42702e-09	0.0451856	0.039
rs11721530	10189162	1.36389e-09	0.0209411	0.039
rs4697965	10190058	2.34864e-09	0.0296483	0.038
rs4697966	10190074	4.12708e-09	0.040738	0.039
rs2215691	10192108	1.3109e-08	0.0544503	0.037
rs10489080	10193427	6.81194e-10	0.456037	0.09
rs917825	10196761	3.64698e-09	0.0353997	0.039
rs4697968	10198628	4.43901e-09	0.0375837	0.038
rs4697730	10200496	2.58194e-09	0.0261216	0.038
rs4697731	10200718	4.21609e-09	0.0350752	0.038
rs9990501	10204593	2.42229e-09	0.0280543	0.037
rs10939766	10204970	3.51926e-09	0.0338844	0.038
rs6812780	10208725	3.55579e-08	0.0860994	0.036
rs6826450	10208778	2.33667e-09	0.0285759	0.038
rs6845818	10208794	5.37699e-09	0.234963	0.163
rs6855489	10208888	2.34505e-09	0.0314051	0.038
rs11947517	10209251	2.69954e-09	0.0698232	0.046
rs11734783	10240663	2.82198e-48	0.000403645	0.501
rs10023177	10244955	3.03914e-12	0.00209411	0.041
rs6853056	10245898	6.06762e-12	0.00374973	0.043
rs10939801	10247512	3.23545e-08	0.0663743	0.036
rs10025702	10248174	4.38134e-11	0.211836	0.089
rs7661555	10250026	9.09064e-10	0.390841	0.087
rs1017124	10250399	1.22425e-11	0.00422669	0.041
rs929577	10264888	8.77755e-10	0.463447	0.089
rs10489073	10272788	1.19513e-08	0.0147911	0.034
rs17407324	10273043	1.9073e-08	0.0190546	0.035
rs10489070	10276352	1.11317e-43	0.0211349	0.506
rs12510549	10276467	5.23624e-47	0.0280543	0.55
rs16895984	10284727	1.69107e-25	0.0452898	0.495
rs4698009	10284993	1.2531e-37	0.466659	0.508
rs10939818	10286962	6.92407e-10	0.0274789	0.041
rs11932349	10287251	1.67771e-10	0.0157398	0.041
rs10489068	10287268	1.4215e-08	0.06223	0.037
rs11937220	10289874	1.1104e-09	0.0300608	0.04
rs2024280	10291813	2.34038e-46	0.0809096	0.574
rs11730631	10292968	3.18576e-47	0.0660693	0.575
rs11728055	10296298	4.35955e-17	0.0443609	0.162
rs4697744	10298147	1.6486e-08	0.0625173	0.038
rs7689060	10305463	2.15528e-35	0.440555	0.485
rs12511337	10311972	5.46487e-41	0.129718	0.517
rs6449451	10312073	1.49561e-08	0.0142889	0.027
rs4698028	10312216	2.4501e-08	0.0184927	0.027
rs4698029	10312798	1.33393e-40	0.124451	0.52
rs2192093	10313106	1.03902e-08	0.161065	0.16
rs6810699	10314025	1.59122e-08	0.0152757	0.027
rs17477561	10315096	2.68143e-08	0.651628	0.077
rs9291683	10324160	1.16238e-10	0.0156675	0.252
rs17478453	10324312	2.83637e-09	0.60256	0.088
rs993172	10324361	2.94096e-13	0.669885	0.197
rs4306950	10341419	6.3551e-11	0.0139637	0.044
rs984723	10344624	1.44486e-10	0.00401791	0.033
rs13109847	10346245	2.45041e-08	0.616595	0.076
rs4698037	10348895	1.08182e-11	0.00749894	0.045
rs13145430	10350948	3.22679e-08	0.592925	0.074
rs1860904	10357448	1.57215e-11	0.00672977	0.041
rs7681212	10358964	4.95642e-31	0.822243	0.448
rs7677806	10383005	1.18358e-11	0.00719449	0.044
rs4302457	10386973	1.57343e-09	0.509331	0.088
rs11943276	10403545	3.44917e-29	0.703072	0.451
rs4463062	10406994	6.0225e-09	0.0400867	0.04
rs6819959	10407534	4.73909e-08	0.153462	0.149
rs4698050	10410748	7.84789e-26	0.977237	0.389

## Sheet: TableS6
Table S6: Local interactions in the 4p16.1 region significant in tests conditional on the
five selected marginal SNPs in ARIC*
SNP1	pos1	SNP2	pos2	dist (kb)	LD (r2)	Pint	Pint_marginal
rs16890905	9916662	rs12498927	10115523	198.9	0.059	6.56145e-06	0.0466659
rs12498956	9950705	rs12505222	10271136	320.4	0.119	9.88553e-06	0.0172584
rs4455410	9953297	rs12505222	10271136	317.8	0.106	6.32412e-07	0.0138995
rs9994266	9954450	rs12505222	10271136	316.7	0.108	5.87489e-07	0.0232809
rs9994266	9954450	rs4697999	10274934	320.5	0.107	6.1235e-06	0.0432514
rs7378340	9955198	rs12505222	10271136	315.9	0.107	8.57038e-07	0.0197697
rs7378340	9955198	rs4697999	10274934	319.7	0.105	9.2045e-06	0.0381944
rs4311316	9955971	rs12505222	10271136	315.2	0.106	8.6896e-07	0.0178649
rs4311316	9955971	rs4697999	10274934	319	0.105	9.54993e-06	0.0353183
rs4314284	9956096	rs12505222	10271136	315	0.106	7.49894e-07	0.0164437
rs4314284	9956096	rs4697999	10274934	318.8	0.105	8.51138e-06	0.0334965
rs6840802	9965633	rs12505222	10271136	305.5	0.101	2.66686e-07	0.0246604
rs6840802	9965633	rs4697999	10274934	309.3	0.099	3.16228e-06	0.0468813
rs6840802	9965633	rs6833142	10275982	310.3	0.096	8.22243e-06	0.0267917
rs6449171	9965998	rs12505222	10271136	305.1	0.106	6.42688e-07	0.016788
rs6449174	9966422	rs12505222	10271136	304.7	0.106	4.39542e-07	0.0129718
rs6449174	9966422	rs4697999	10274934	308.5	0.105	8.81049e-06	0.028774
rs7658170	9966593	rs12505222	10271136	304.5	0.107	5.11682e-07	0.0133045
rs7658170	9966593	rs4697999	10274934	308.3	0.105	5.78096e-06	0.0261818
rs6449178	9968684	rs12505222	10271136	302.5	0.107	3.21366e-07	0.00877001
rs6449178	9968684	rs4697999	10274934	306.2	0.106	6.72977e-06	0.020797
rs13120348	10053155	rs16895984	10284727	231.6	0.147	4.52898e-07	0.0485289
rs6820756	10062849	rs16868313	10068064	5.2	0.005	1.34896e-07	0.0304089
rs6820756	10062849	rs11731597	10075485	12.6	0.004	1.45546e-07	0.0289068
rs6820756	10062849	rs10516200	10082156	19.3	0.004	3.31894e-07	0.0358922
rs6820756	10062849	rs2241475	10086188	23.3	0.001	1.05925e-07	0.0149624
rs6820756	10062849	rs2241480	10089763	26.9	0.004	1.97242e-07	0.0301995
rs6820756	10062849	rs734122	10089865	27	0.004	2.69153e-07	0.034914
rs2241475	10086188	rs10939818	10286962	200.8	0.529	6.39735e-06	0.0480839
rs11727087	10096020	rs12505222	10271136	175.1	0.151	5.3827e-06	0.0145881
rs3756223	10105797	rs12498927	10115523	9.7	0.037	1.46555e-06	0.0251189
rs12509714	10107091	rs4697924	10124239	17.1	0.001	1.76198e-06	0.0433511
rs12509714	10107091	rs4697926	10124567	17.5	0.001	9.68278e-07	0.0305492
rs4697708	10121189	rs16895984	10284727	163.5	0.122	4.9545e-12	0.0474242
rs4697924	10124239	rs17251963	10142561	18.3	0.299	5.22396e-07	0.0498884
rs4697926	10124567	rs993172	10324361	199.8	0.633	4.77529e-06	0.00594292
rs11722989	10126139	rs17198547	10141419	15.3	0.181	4.62381e-07	0.0279254
rs11722989	10126139	rs4697714	10143786	17.6	0.183	1.69824e-07	0.0162181
rs10028503	10141927	rs10939766	10204970	63	0.247	1.48594e-08	0.0498884
rs4640669	10145733	rs9291683	10324160	178.4	0.15	2.63633e-06	0.0453942
rs6813385	10148828	rs16894270	10165779	17	0.142	6.62217e-07	0.026485
rs731069	10152431	rs4697941	10160862	8.4	0.246	5.29663e-06	0.0123027
rs731069	10152431	rs4697719	10174158	21.7	0.221	9.90832e-07	0.0358096
rs731069	10152431	rs4273473	10180622	28.2	0.233	1.50661e-07	0.0174985
rs731069	10152431	rs723663	10181374	28.9	0.232	3.91742e-08	0.00959401
rs731069	10152431	rs4697727	10187922	35.5	0.233	2.25424e-07	0.0128529
rs731069	10152431	rs956311	10188381	36	0.231	8.3946e-08	0.0119124
rs731069	10152431	rs11721530	10189162	36.7	0.23	4.85289e-07	0.0125026
rs731069	10152431	rs4697965	10190058	37.6	0.234	1.33045e-07	0.0109396
rs731069	10152431	rs4697966	10190074	37.6	0.231	5.19996e-07	0.0281838
rs731069	10152431	rs2215691	10192108	39.7	0.222	1.14551e-06	0.0477529
rs731069	10152431	rs917825	10196761	44.3	0.231	8.24138e-08	0.0130317
rs731069	10152431	rs4697968	10198628	46.2	0.23	5.62341e-08	0.0152405
rs731069	10152431	rs4697730	10200496	48.1	0.231	1.3213e-07	0.0278612
rs731069	10152431	rs4697731	10200718	48.3	0.229	8.74984e-08	0.0152757
rs731069	10152431	rs9990501	10204593	52.2	0.231	1.12202e-07	0.0161065
rs731069	10152431	rs10939766	10204970	52.5	0.227	5.47016e-08	0.00564937
rs731069	10152431	rs6812780	10208725	56.3	0.225	2.1727e-06	0.0364754
rs731069	10152431	rs6826450	10208778	56.3	0.232	1.51008e-07	0.0126765
rs731069	10152431	rs6855489	10208888	56.5	0.233	2.46037e-07	0.0105196
rs731069	10152431	rs11947517	10209251	56.8	0.213	4.57088e-07	0.0289068
rs731069	10152431	rs10939801	10247512	95.1	0.223	7.24436e-07	0.026485
rs731069	10152431	rs10489068	10287268	134.8	0.225	5.09331e-06	0.0358096
rs731069	10152431	rs4697744	10298147	145.7	0.228	6.76083e-07	0.0234423
rs747357	10152878	rs4697719	10174158	21.3	0.217	4.79733e-06	0.0447713
rs747357	10152878	rs4273473	10180622	27.7	0.229	6.39735e-07	0.0214783
rs747357	10152878	rs723663	10181374	28.5	0.228	1.74582e-07	0.0125893
rs747357	10152878	rs4697727	10187922	35	0.23	9.66051e-07	0.0156675
rs747357	10152878	rs956311	10188381	35.5	0.228	4.83059e-07	0.0142233
rs747357	10152878	rs11721530	10189162	36.3	0.227	2.17771e-06	0.0194536
rs747357	10152878	rs4697965	10190058	37.2	0.23	5.92925e-07	0.0138038
rs747357	10152878	rs4697966	10190074	37.2	0.228	2.37137e-06	0.0323594
rs747357	10152878	rs917825	10196761	43.9	0.227	4.2462e-07	0.0159221
rs747357	10152878	rs4697968	10198628	45.8	0.226	2.77332e-07	0.0197242
rs747357	10152878	rs4697730	10200496	47.6	0.227	5.72796e-07	0.0365595
rs747357	10152878	rs4697731	10200718	47.8	0.226	4.27563e-07	0.0195434
rs747357	10152878	rs9990501	10204593	51.7	0.227	4.1783e-07	0.0216272
rs747357	10152878	rs10939766	10204970	52.1	0.223	2.38232e-07	0.00877001
rs747357	10152878	rs6812780	10208725	55.8	0.221	6.68344e-06	0.031842
rs747357	10152878	rs6826450	10208778	55.9	0.228	5.83445e-07	0.0166341
rs747357	10152878	rs6855489	10208888	56	0.229	5.188e-07	0.0126765
rs747357	10152878	rs11947517	10209251	56.4	0.209	1.93642e-06	0.0310456
rs747357	10152878	rs10939801	10247512	94.6	0.22	2.72898e-06	0.0253513
rs747357	10152878	rs4697744	10298147	145.3	0.224	1.07152e-06	0.0299916
rs10489071	10273549	rs11943276	10403545	130	0.04	1.33352e-06	0.0194536
rs4697998	10274626	rs11943276	10403545	128.9	0.04	6.28058e-07	0.0191867
rs4698000	10277467	rs11943276	10403545	126.1	0.042	2.6485e-06	0.0158489
rs7435841	10278552	rs11943276	10403545	125	0.042	7.94328e-06	0.0262422
SNP1 (SNP2), pos1 (pos2) – name and position the first (second) SNP; dist – distance in kb between two SNPs;
LD (r2) – linkage disequilibrium between two SNPs; Pint – P value of the interaction test;
Pint_marginal – interaction P value conditional on five selected marginal SNPs;

## Sheet: TableS7
Table S7: Enrichment of ENCODE enhancers by 155 GWAS marginal SNPs in the 4p16.1 region in ARIC*
Cell type		All enhancers				Strongest enhancers
ID	Description	Obs	Exp	Fold	P value	Obs	Exp	Fold	P value
H1	H1 Cell Line	4	7.1	0.6	0.929278	4	0.5	7.6	0.002072
HepG2	hepatocellular carcinoma	17	6.4	2.7	0.000249	10	2.2	4.5	8.8e-05
K562	leukemia	54	7.7	7	<1.0E-06	38	2.4	15.7	<1.0E-06
HSMM	skeletal muscle myoblasts	16	9.8	1.6	0.035747	7	4.4	1.6	0.150458
HMEC	mammary epithelial cells	33	11.2	3	<1.0E-06	13	4.4	2.9	0.00056
GM12878	B-lymphocyte, lymphoblastoid	13	8	1.6	0.059781	8	2.9	2.7	0.009771
NHEK	epidermal keratinocytes	23	9.9	2.3	0.000147	11	4.4	2.5	0.004947
*: Obs: observed; Exp: expected; Fold: fold of enrichment calculated as Obs/Exp; GWAS marginal SNPs from Table S2.

## Sheet: TableS8
Table S8: Enrichment of ENCODE enhancers by 72 GWAS marginal SNPs in the 4p16.1 region in FHS*
Cell type		All enhancers				Strongest enhancers
ID	Description	Obs	Exp	Fold	P value	Obs	Exp	Fold	P value
H1	H1 Cell Line	2	3.5	0.6	0.86726	2	0.3	7.8	0.027663
HepG2	hepatocellular carcinoma	12	3.1	3.9	6e-05	8	1.1	7.4	1.3e-05
K562	leukemia	11	3.8	2.9	0.001281	10	1.2	8.5	<1.0E-06
HMEC	mammary epithelial cells	12	5.4	2.2	0.007578	3	2.2	1.4	0.367054
GM12878	B-lymphocyte, lymphoblastoid	10	3.9	2.6	0.005479	6	1.4	4.2	0.003134
*: Obs: observed; Exp: expected; Fold: fold of enrichment calculated as Obs/Exp; GWAS marginal SNPs from Table S3.
